# Supplementary material for: Public policy and economic dynamics of COVID-19 spread: A mathematical modeling study
Source: PLoS One. 2020 Dec 22;15(12):e0244174. doi: 10.1371/journal.pone.0244174 (PMC7755180; doi:10.1371/journal.pone.0244174)
Supplement: S1 Code — These files contain the source code used to simulate our results and replicate the figures. The source code is also available on Github at https://github.com/uri-goldsztejn/COVID-19_health_and_economy. (ZIP) [file pone.0244174.s004.zip]

Archive with 9 entries (8 files):
- Source code/Code/
- Source code/Code/baseline.m
- Source code/Code/diff_system.m
- Source code/Code/diff_system_sensitivity.m
- Source code/Code/gradual_release.m
- Source code/Code/initial_conditions_simulation.m
- Source code/Code/sensitivity_analysis.m
- Source code/Code/sudden_release.m
- Source code/README.txt
