# Supplementary material for: Public policy and economic dynamics of COVID-19 spread: A mathematical modeling study
Source: PLoS One. 2020 Dec 22;15(12):e0244174. doi: 10.1371/journal.pone.0244174 (PMC7755180; doi:10.1371/journal.pone.0244174)
Supplement: S1 Code — These files contain the source code used to simulate our results and replicate the figures. The source code is also available on Github at https://github.com/uri-goldsztejn/COVID-19_health_and_economy. (ZIP) [file pone.0244174.s004.zip › Source code/README.txt]

This is the code developed for our paper "Public policy and economic dynamics of COVID-19 spread: a mathematical modeling study"

Uri Goldsztejn, David Schwartzman, Arye Nehorai
Washington University in St. Louis, 2020

If you find this code useful in your research, please consider citing.

## Content
* Overview
* Files
* Usage instructions

## Overview

We develop a predictive model for COVID-19 that considers its intercoupled effect on 
both economic and health (deaths and hospitalizations) outcomes for different quarantine policies.

We analyze three different scenarios and conclude that the best policy to balance health and 
economic outcomes after an initial lockdown, would be to keep seniors in place and release non-seniors
only gradually and after the first pandemic wave is over.

Furthermore, we perform a sensitivity analysis to study the effect of reducing the contagiousness of
asymptomatic infected individuals. Our results suggest that public health measures that restrict disease
spread outside of quarantine (e.g., social distancing, masks, avoiding crowded places) are important for policymakers to invest in.

## Files

The software was developed using Matlab 2020a.

code/baseline.m - The script to simulate the baseline scenario described in our manuscript. This script produces Fig. 2 and Supplementary Fig. 1 in our manuscript.
code/sudden_release.m - The script to simulate the sudden release scenario described in our manuscript. This script produces Fig. 3 in our manuscript.
code/gradual_release.m - The script to simulate the gradual release scenario described in our manuscript. This script produces Fig. 4 in our manuscript.
code/sensitivity_analysis.m - The script to analyze the sensitivity of the parameters that regulate public policy. This script produces Fig. 5 in our manuscript.
code/diff_system.m - The system of differential equations described in our manuscript.
code/diff_system_sensitivity.m - The system of differential equations used for the sensitivity analysis.
code/initial_conditions_simulation.m - The script used to seed the pandemic and determine the initial conditions.


## Usage instructions

Run the scripts baseline.m, sudden_release.m, or gradual_release.m from Matlab to simulate the baseline, sudden release, or gradual release scenarios, respectively, as described in the manuscript.

Run the script sensitivity_analysis.m to recreate the sensitivity analysis described in the manuscript.
